# Supplementary material for: Advances in Lycopene Production: From Natural Sources to Microbial Synthesis Using Yarrowia lipolytica
Source: Molecules. 2025 Nov 6;30(21):4321. doi: 10.3390/molecules30214321 (PMC12608319; doi:10.3390/molecules30214321)
Supplement: Supplementary file 1 [file molecules-30-04321-s001.zip]

Archive with 1 entries (1 files):
- molecules-3948170-supplementary.pdf
